# Supplementary material for: High-Tech Home-Based Rehabilitation after Stroke: A Systematic Review and Meta-Analysis
Source: J Clin Med. 2023 Apr 3;12(7):2668. doi: 10.3390/jcm12072668 (PMC10095213; doi:10.3390/jcm12072668)
Supplement: Supplementary file 1 [file jcm-12-02668-s001.zip]

Archive with 1 entries (1 files):
- jcm-2248862-supplementary.pdf
